# Supplementary material for: Cloning of CgWRKY53 from Cymbidium goeringii and Functional Analysis of Its Negative Regulatory Role in Response to Cold Stress
Source: Genes (Basel). 2026 Mar 26;17(4):376. doi: 10.3390/genes17040376 (PMC13116840; doi:10.3390/genes17040376)
Supplement: Supplementary file 1 [file genes-17-00376-s001.zip]

Archive with 2 entries (2 files):
- Supplementary Figures.pdf
- Primers used for CgWRKY53 gene cloning and qRT-PCR analysis in C. goeringii.pdf
